# Supplementary material for: Dietary α-Linolenic Acid-Rich Flaxseed Oil Ameliorates High-Fat Diet-Induced Atherosclerosis via Gut Microbiota-Inflammation-Artery Axis in ApoE−/− Mice
Source: Front Cardiovasc Med. 2022 Feb 28;9:830781. doi: 10.3389/fcvm.2022.830781 (PMC8918482; doi:10.3389/fcvm.2022.830781)
Supplement: Supplementary file 2 [file Data_Sheet_1.ZIP › BA/BA.xls]

## Sheet: Sheet1
	CON	MOD	MOD/FO
alloLCA	2.161	3.463	0.515
alloLCA	0	0.931	0.514
alloLCA	1.265	0.793	0.727
alloLCA	1.002	3.375	0.62
alloLCA	1.265	3.052	0.432
isoLCA	0.999	1.569	0.239
isoLCA	0.495	0.432	0
isoLCA	0.59	0.336	0.356
isoLCA	0.475	1.469	0.283
isoLCA	0.57	1.4	0
7-ketoLCA	0.622	1.63	0.721
7-ketoLCA	0.49	0.39	0
7-ketoLCA	0.781	1.41	0.764
7-ketoLCA	0.436	1.942	0
7-ketoLCA	0.337	2.739	0
β-UDCA	0	10.965	2.242
β-UDCA	0	10.65	2.66
β-UDCA	0	11.297	3.459
β-UDCA	0	3.204	2.022
β-UDCA	0	10.295	3.402
GCA	0.059	10.585	8.62
GCA	0.099	1.177	46.853
GCA	0.323	6.442	37.51
GCA	0.477	0.455	6.456
GCA	0.11	0.66	28.305
CDCA	52.048	16.089	10.785
CDCA	4.088	26.312	9.281
CDCA	29.558	57.481	8.747
CDCA	30.742	22.822	12.223
CDCA	35.754	37.219	7.157
LCA	15.586	18.934	36.572
LCA	0.514	15.673	30.964
LCA	6.063	15.375	36.675
LCA	3.882	18.114	46.297
LCA	6.329	9.415	56.935
HDCA	13.393	48.549	24.762
HDCA	1.157	12.031	12.159
HDCA	7.176	34.706	12.301
HDCA	0.859	69.27	27.939
HDCA	5.241	87.38	8.244
α-MCA	15.887	111.688	53.639
α-MCA	3.203	74.145	56.381
α-MCA	7.185	70.31	88.027
α-MCA	7.673	56.999	57.027
α-MCA	8.382	124.215	77.754
TCA	1.796	43.919	90.652
TCA	1.595	28.511	134.241
TCA	1.303	20.645	108.197
TCA	2.121	29.32	103.125
TCA	1.733	61.284	93.322
ACA	0.544	50.648	49.256
ACA	8.165	11.633	137.521
ACA	0.288	49.635	141.142
ACA	4.243	17.733	54.189
ACA	0.876	74.472	149.089
