# Supplementary material for: Dietary α-Linolenic Acid-Rich Flaxseed Oil Ameliorates High-Fat Diet-Induced Atherosclerosis via Gut Microbiota-Inflammation-Artery Axis in ApoE−/− Mice
Source: Front Cardiovasc Med. 2022 Feb 28;9:830781. doi: 10.3389/fcvm.2022.830781 (PMC8918482; doi:10.3389/fcvm.2022.830781)
Supplement: Supplementary file 3 [file Data_Sheet_2.ZIP]

Archive with 22 entries (21 files):
- SCFA/
- SCFA/Acetic.acid.csv
- SCFA/Acetic.acid.tif
- SCFA/Isobutyric.acid.csv
- SCFA/Isobutyric.acid.tif
- SCFA/Isovaleric.acid.csv
- SCFA/Isovaleric.acid.tif
- SCFA/Propionic.acid.csv
- SCFA/Propionic.acid.tif
- SCFA/SCFAs-raw data.pzfx
- SCFA/Unpaired t test of Acetic.acid-1.csv
- SCFA/Unpaired t test of Acetic.acid.csv
- SCFA/Unpaired t test of Isobutyric.acid-1.csv
- SCFA/Unpaired t test of Isobutyric.acid.csv
- SCFA/Unpaired t test of Isovaleric.acid-1.csv
- SCFA/Unpaired t test of Isovaleric.acid.csv
- SCFA/Unpaired t test of Propionic.acid-1.csv
- SCFA/Unpaired t test of Propionic.acid.csv
- SCFA/Unpaired t test of Valeric.acid-1.csv
- SCFA/Unpaired t test of Valeric.acid.csv
- SCFA/Valeric.acid.csv
- SCFA/Valeric.acid.tif
