# Supplementary material for: Dietary α-Linolenic Acid-Rich Flaxseed Oil Ameliorates High-Fat Diet-Induced Atherosclerosis via Gut Microbiota-Inflammation-Artery Axis in ApoE−/− Mice
Source: Front Cardiovasc Med. 2022 Feb 28;9:830781. doi: 10.3389/fcvm.2022.830781 (PMC8918482; doi:10.3389/fcvm.2022.830781)
Supplement: Supplementary file 3 [file Data_Sheet_2.ZIP › SCFA/Propionic.acid.csv]

CON	MOD	MOD/FO
112.393	63.375	105.682
112.653	66.159	101.284
137.17	57.569	102.003
109.801	68.225	87.665
104.398	67.296	83.775
