# Supplementary material for: Dietary α-Linolenic Acid-Rich Flaxseed Oil Ameliorates High-Fat Diet-Induced Atherosclerosis via Gut Microbiota-Inflammation-Artery Axis in ApoE−/− Mice
Source: Front Cardiovasc Med. 2022 Feb 28;9:830781. doi: 10.3389/fcvm.2022.830781 (PMC8918482; doi:10.3389/fcvm.2022.830781)
Supplement: Supplementary file 3 [file Data_Sheet_2.ZIP › SCFA/Unpaired t test of Isovaleric.acid-1.csv]

Table Analyzed	Isovaleric.acid
Column C	MOD/FO
vs.	vs.
Column B	MOD
Unpaired t test
P value	0.0047
P value summary	**
Significantly different (P < 0.05)?	Yes
One- or two-tailed P value?	Two-tailed
t	df	t=3.873	df=8
How big is the difference?
Mean of column B	9.377
Mean of column C	11.75
Difference between means (C - B) ± SEM	2.378 ± 0.6140
95% confidence interval	0.9620 to 3.794
R squared (eta squared)	0.6522
F test to compare variances
F	DFn	Dfd	1.736	4	4
P value	0.6061
P value summary	ns
Significantly different (P < 0.05)?	No
Data analyzed
Sample size	column B	5
Sample size	column C	5
