# Supplementary material for: Dietary α-Linolenic Acid-Rich Flaxseed Oil Ameliorates High-Fat Diet-Induced Atherosclerosis via Gut Microbiota-Inflammation-Artery Axis in ApoE−/− Mice
Source: Front Cardiovasc Med. 2022 Feb 28;9:830781. doi: 10.3389/fcvm.2022.830781 (PMC8918482; doi:10.3389/fcvm.2022.830781)
Supplement: Supplementary file 3 [file Data_Sheet_2.ZIP › SCFA/Unpaired t test of Isovaleric.acid.csv]

Table Analyzed	Isovaleric.acid
Column B	MOD
vs.	vs.
Column A	CON
Unpaired t test
P value	0.8911
P value summary	ns
Significantly different (P < 0.05)?	No
One- or two-tailed P value?	Two-tailed
t	df	t=0.1414	df=8
How big is the difference?
Mean of column A	9.516
Mean of column B	9.377
Difference between means (B - A) ± SEM	-0.1392 ± 0.9846
95% confidence interval	-2.410 to 2.131
R squared (eta squared)	0.002492
F test to compare variances
F	DFn	Dfd	6.037	4	4
P value	0.1097
P value summary	ns
Significantly different (P < 0.05)?	No
Data analyzed
Sample size	column A	5
Sample size	column B	5
