# Supplementary material for: Dietary α-Linolenic Acid-Rich Flaxseed Oil Ameliorates High-Fat Diet-Induced Atherosclerosis via Gut Microbiota-Inflammation-Artery Axis in ApoE−/− Mice
Source: Front Cardiovasc Med. 2022 Feb 28;9:830781. doi: 10.3389/fcvm.2022.830781 (PMC8918482; doi:10.3389/fcvm.2022.830781)
Supplement: Supplementary file 3 [file Data_Sheet_2.ZIP › SCFA/Valeric.acid.csv]

CON	MOD	MOD/FO
15.877	5.71	13.216
14.564	6.92	13.036
13.907	5.382	13.554
16.293	4.804	11.768
15.624	5.868	11.268
