# Supplementary material for: Dietary α-Linolenic Acid-Rich Flaxseed Oil Ameliorates High-Fat Diet-Induced Atherosclerosis via Gut Microbiota-Inflammation-Artery Axis in ApoE−/− Mice
Source: Front Cardiovasc Med. 2022 Feb 28;9:830781. doi: 10.3389/fcvm.2022.830781 (PMC8918482; doi:10.3389/fcvm.2022.830781)
Supplement: Supplementary file 4 [file Data_Sheet_3.ZIP]

Archive with 6 entries (5 files):
- correlation analysis/
- correlation analysis/BA.xls
- correlation analysis/FO gut microbiota.xls
- correlation analysis/MOD gut microbiota.xls
- correlation analysis/origin raw data.opju
- correlation analysis/SCFA.xls
