# Supplementary material for: Dietary α-Linolenic Acid-Rich Flaxseed Oil Ameliorates High-Fat Diet-Induced Atherosclerosis via Gut Microbiota-Inflammation-Artery Axis in ApoE−/− Mice
Source: Front Cardiovasc Med. 2022 Feb 28;9:830781. doi: 10.3389/fcvm.2022.830781 (PMC8918482; doi:10.3389/fcvm.2022.830781)
Supplement: Supplementary file 4 [file Data_Sheet_3.ZIP › correlation analysis/BA.xls]

## Sheet: Sheet1
alloLCA	LCA	isoLCA	7-ketoLCA	β-UDCA	CDCA	HDCA	α-MCA	ACA	GCA	TCA	LPS	TNF-a	IL-6	IL-1β	IL-10	IL-17A	MCP-1	TNF-a	IL-6	IL-1β	IL-10	IL-17A	MCP-1
3.463	18.934	1.569	1.63	10.965	16.089	48.549	111.688	50.648	10.585	43.919	0.479	9	10.2	12.4875	3.51	9.6	0.346	34.25	15.101	22.54	49.95	17.19	0.285
0.931	15.673	0.432	0.39	10.32	25.32	12.031	74.145	11.633	1.177	28.511	0.385	11.56	11.92	12.18	3.04	10.14	0.364	36.36	14.485	23.17	48.72	15.72	0.322
0.793	15.375	0.336	1.41	11.297	57.481	34.706	70.31	49.635	6.442	22.756	0.471	10.2	12.57	12.3775	2.97	8.26	0.408	41.92	14.928	21.03	49.51	14.19	0.355
3.375	18.114	1.469	1.942	3.204	22.822	69.27	56.999	17.733	0.455	26.3	0.466	9.77	13.44	9.222	2.85	7.14	0.412	42.56	14.755	20.22	46.11	13.24	0.354
3.052	9.415	1.4	2.739	10.295	37.219	87.38	124.215	74.472	1.32	61.284	0.411	9.56	15.88	9.178	3.44	10.98	0.351	44.38	15.822	22.17	45.89	18.52	0.425
0.515	36.572	0.239	0.721	2.242	10.785	24.762	53.639	49.256	26.51	95.2	0.412	9.09	13	8.33	2	7.64	0.351	32.97	12.53	18.57	53.38	14.15	0.291
0.514	30.964	0	0	2.66	9.281	12.159	56.381	137.521	46.853	134.241	0.344	7.1	13.52	7.85	2.12	6.2	0.406	31.7	15.41	17.63	48.49	13.87	0.291
0.727	36.675	0.356	0.764	3.459	8.747	12.301	88.027	141.142	37.51	108.197	0.375	6.35	10.56	4.51	4.5	6.15	0.354	31.97	11.52	19.71	55.89	10.43	0.35
0.62	46.297	0.283	0	2.022	12.223	27.939	57.027	54.189	6.456	105.6	0.413	8.3	12.15	5.02	3.51	7.12	0.351	34.35	13.21	17.25	56.21	9.52	0.395
0.432	56.935	0	0	3.402	7.157	8.244	77.754	149.089	28.305	93.322	0.365	9.95	14.1	8.91	4.14	8.01	0.418	36.45	13.11	19.65	47.51	15.04	0.354
