# Supplementary material for: Dietary α-Linolenic Acid-Rich Flaxseed Oil Ameliorates High-Fat Diet-Induced Atherosclerosis via Gut Microbiota-Inflammation-Artery Axis in ApoE−/− Mice
Source: Front Cardiovasc Med. 2022 Feb 28;9:830781. doi: 10.3389/fcvm.2022.830781 (PMC8918482; doi:10.3389/fcvm.2022.830781)
Supplement: Supplementary file 4 [file Data_Sheet_3.ZIP › correlation analysis/FO gut microbiota.xls]

## Sheet: Sheet1
Intestinimonas	Lachnoclostridium	Bilophila	Enterorhabdus	Anaerotruncus	Negativibacillus	LPS	TNF-α	IL-6	IL-1β	IL-10	IL-17A	MCP-1	TNF-α	IL-6	IL-1β	IL-10	IL-17A	MCP-1	Acetic acid	Propionic acid	Isobutyric acid	Isovaleric acid	Valeric acid			alloLCA	LCA	isoLCA	7-ketoLCA	β-UDCA	CDCA	HDCA	α-MCA	ACA	GCA	TCA	Alistipes	Parabacteroides	Muribaculum	Candidatus_Saccharimonas	Oscillibacter	Blautia	Parasutterella
0.02285	0.00234	0.00812	0.0034	0.00327	0.00312	0.479	9	10.2	12.4875	3.51	9.6	0.346	34.25	15.101	22.54	49.95	17.19	0.285	503.234	63.375	13.979	9.446	5.71			3.463	18.934	1.569	1.63	10.965	16.089	48.549	111.688	50.648	10.585	43.919	0.00745	0.005	0	0	0.00212	0.00126	0.00171
0.01104	0.00255	0.00645	0.00612	0.00389	0.000669232	0.385	11.56	11.92	12.18	3.04	10.14	0.364	36.36	14.485	23.17	48.72	15.72	0.322	525.541	66.159	14.074	8.803	6.92			0.931	15.673	0.432	0.39	10.32	25.32	12.031	74.145	11.633	1.177	28.511	0.00307	0.02104	0	0	0.00468	0.00249	0.00201
0.02285	0.00907	0.01567	0.01019	0.01095	0.00323	0.471	10.2	12.57	12.3775	2.97	8.26	0.408	41.92	14.928	21.03	49.51	14.19	0.355	440.845	57.569	14.265	9.35	5.382			0.793	15.375	0.336	1.41	11.297	57.481	34.706	70.31	49.635	6.442	22.756	0.00727	0.02182	5.58e-05	0	0.00346	0.00134	0.00273
0.01292	0.0074	0.00682	0.01095	0.00316	0.00178	0.466	9.77	13.44	9.222	2.85	7.14	0.412	42.56	14.755	20.22	46.11	13.24	0.354	541.726	68.225	13.416	8.575	4.804			3.375	18.114	1.469	1.942	3.204	22.822	69.27	56.999	17.733	0.455	26.3	0.00779	0.00424	0	3.72e-05	0.0026	0.00441	0.0016
0.01508	0.00415	0.01119	0.00301	0.00481	0.000966669	0.411	9.56	15.88	9.178	3.44	10.98	0.351	44.38	15.822	22.17	45.89	18.52	0.425	513.893	67.296	14.122	10.71	5.868			3.052	9.415	1.4	2.739	10.295	37.219	87.38	124.215	74.472	1.32	61.284	0.00336	0.01173	0	0	0.00636	0.000576283	0.00322
0.000185898	0.00232	7.44e-05	0.00203	0.00136	0	0.412	9.09	13	8.33	2	7.64	0.351	32.97	12.53	18.57	53.38	14.15	0.291	889.611	105.682	17.96	12.893	13.216			0.515	36.572	0.239	0.721	2.242	10.785	24.762	53.639	49.256	26.51	95.2	0.00087372	0.000446155	0	0	3.72e-05	7.44e-05	0.00257
0.00567	0.00141	0.0011	0.0024	0.000762181	0.000483334	0.344	7.1	13.52	7.85	2.12	6.2	0.406	31.7	15.41	17.63	48.49	13.87	0.291	838.777	101.284	16.41	12.258	13.036			0.514	30.964	0	0	2.66	9.281	12.159	56.381	137.521	46.853	134.241	0.06047	0.01277	0.000148718	1.86e-05	0.00154	0.000390385	0.00305
0.000464744	0.0013	0.000204488	0.0027	0.000297436	0.000148718	0.375	6.35	10.56	4.51	4.5	6.15	0.354	31.97	11.52	19.71	55.89	10.43	0.35	856.562	102.003	17.877	12.445	13.554			0.727	36.675	0.356	0.764	3.459	8.747	12.301	88.027	141.142	37.51	108.197	0.00329	0.00164	0	0	7.44e-05	3.72e-05	0.00123
0.00229	0.000725001	0.000223077	0.00125	0.000278847	0.000185898	0.413	8.3	12.15	5.02	3.51	7.12	0.351	34.35	13.21	17.25	56.21	9.52	0.395	725.171	87.665	15.487	10.727	11.768			0.62	46.297	0.283	0	2.022	12.223	27.939	57.027	54.189	6.456	105.6	0.03268	0.00344	7.44e-05	3.72e-05	0.000278847	0.00125	0.00167
0.000762181	7.44e-05	0	0.00178	0.000520514	9.29e-05	0.365	9.95	14.1	8.91	4.14	8.01	0.418	36.45	13.11	19.65	47.51	15.04	0.354	693.113	83.775	14.721	10.45	11.268			0.432	56.935	0	0	3.402	7.157	8.244	77.754	149.089	28.305	93.322	0.1366	0.01591	0.000167308	7.44e-05	0.000185898	0.000130128	0.00191
