# Supplementary material for: Dietary α-Linolenic Acid-Rich Flaxseed Oil Ameliorates High-Fat Diet-Induced Atherosclerosis via Gut Microbiota-Inflammation-Artery Axis in ApoE−/− Mice
Source: Front Cardiovasc Med. 2022 Feb 28;9:830781. doi: 10.3389/fcvm.2022.830781 (PMC8918482; doi:10.3389/fcvm.2022.830781)
Supplement: Supplementary file 4 [file Data_Sheet_3.ZIP › correlation analysis/MOD gut microbiota.xls]

## Sheet: Sheet1
Intestinimonas	Lachnoclostridium	Bilophila	Enterorhabdus	Anaerotruncus	Negativibacillus	LPS	TNF-α	IL-6	IL-1β	IL-10	IL-17A	MCP-1	TNF-α	IL-6	IL-1β	IL-10	IL-17A	MCP-1	Acetic acid	Propionic acid	Isobutyric acid	Isovaleric acid	Valeric acid			alloLCA	LCA	isoLCA	7-ketoLCA	β-UDCA	CDCA	HDCA	α-MCA	ACA	GCA	TCA	Alistipes	Parabacteroides	Muribaculum	Candidatus_Saccharimonas	Oscillibacter	Blautia	Parasutterella
0.00141	0.000427565	3.72e-05	0.00487	0.000464744	0	0.417	4.25	6.89	4.96	42.83	4.19	0.36	10.54	10.56	18.62	59.04	10.54	0.31	1198.72	112.393	13.651	8.951	15.877			2.161	15.586	0.999	0.622	0	52.048	13.393	15.887	0.544	0.059	1.796	0.07659	0.000353206	0.01383	0.00721	0.000148718	5.58e-05	0.000520514
0.00125	0.00811	9.29e-05	0.0124	0.000204488	3.72e-05	0.39	7.68	7.8	4.17	38.79	4.38	0.343	11.31	11.06	15.32	48.25	8.14	0.284	1351.58	112.653	14.264	8.625	14.564			0	0.514	0.495	0.49	0	4.088	1.157	3.203	8.165	0.099	1.595	0.03772	0.000464744	0.00768	0.01376	0.000148718	0.000483334	0.000130128
0.00483	0.000520514	0	0.00424	0.000241667	0	0.384	6.44	10.65	6.41	50.18	4.52	0.427	8.15	14.35	13.45	60.21	5.46	0.351	1103.01	137.17	11.351	10.134	13.907			1.265	6.063	0.59	0.781	0	29.558	7.176	7.185	0.288	0.323	1.303	0.06544	0.00599	0.00662	0.000780771	0.000669232	1.86e-05	0.0016
0.00149	0.00433	0.000130128	0.01803	0.000427565	0	0.401	7.68	7.8	4.17	38.79	4.38	0.284	12.25	11.06	18.62	48.25	8.14	0.264	1253.64	109.801	14.825	12.654	16.293			1.002	3.882	0.475	0.436	0	30.742	0.859	7.673	4.243	0.477	2.121	0.03902	7.44e-05	0.00801	0.00413	0.000278847	0.000185898	0.000594873
0.00141	0.00394	0	0.00706	0.000446155	0	0.365	6.44	10.65	6.41	50.18	7.52	0.297	12.62	14.35	15.32	60.21	5.46	0.297	1182.72	104.398	10.621	7.216	15.624			1.265	6.329	0.57	0.337	0	35.754	5.241	8.382	0.876	0.11	1.733	0.02699	0.00283	0.00812	0.00478	0.000371796	3.72e-05	0.000687822
0.02285	0.00234	0.00812	0.0034	0.00327	0.00312	0.479	9	10.2	12.4875	3.51	9.6	0.346	34.25	15.101	22.54	49.95	17.19	0.285	503.234	63.375	13.979	9.446	5.71			3.463	18.934	1.569	1.63	10.965	16.089	48.549	111.688	50.648	10.585	43.919	0.00745	0.005	0	0	0.00212	0.00126	0.00171
0.01104	0.00255	0.00645	0.00612	0.00389	0.000669232	0.385	11.56	11.92	12.18	3.04	10.14	0.364	36.36	14.485	23.17	48.72	15.72	0.322	525.541	66.159	14.074	8.803	6.92			0.931	15.673	0.432	0.39			12.031	74.145	11.633	1.177	28.511	0.00307	0.02104	0	0	0.00468	0.00249	0.00201
0.02285	0.00907	0.01567	0.01019	0.01095	0.00323	0.471	10.2	12.57	12.3775	2.97	8.26	0.408	41.92	14.928	21.03	49.51	14.19	0.355	440.845	57.569	14.265	9.35	5.382			0.793	15.375	0.336	1.41	11.297	57.481	34.706	70.31	49.635	6.442	22.756	0.00727	0.02182	5.58e-05	0	0.00346	0.00134	0.00273
0.01292	0.0074	0.00682	0.01095	0.00316	0.00178	0.466	9.77	13.44	9.222	2.85	7.14	0.412	42.56	14.755	20.22	46.11	13.24	0.354	541.726	68.225	13.416	8.575	4.804			3.375	18.114	1.469	1.942	3.204	22.822	69.27	56.999	17.733	0.455		0.00779	0.00424	0	3.72e-05	0.0026	0.00441	0.0016
0.01508	7.44e-05	0	0.00178	0.000520514	0.000966669	0.411	9.56	15.88	9.178	3.44	10.98	0.351	44.38	15.822	22.17	45.89	18.52	0.425	513.893	67.296	14.122	10.71	5.868			3.052	9.415	1.4	2.739	10.295	37.219	87.38	124.215	74.472		61.284	0.00336	0.01173	0	0	0.00636	0.000576283	0.00322
