# Supplementary material for: Dietary α-Linolenic Acid-Rich Flaxseed Oil Ameliorates High-Fat Diet-Induced Atherosclerosis via Gut Microbiota-Inflammation-Artery Axis in ApoE−/− Mice
Source: Front Cardiovasc Med. 2022 Feb 28;9:830781. doi: 10.3389/fcvm.2022.830781 (PMC8918482; doi:10.3389/fcvm.2022.830781)
Supplement: Supplementary file 4 [file Data_Sheet_3.ZIP › correlation analysis/SCFA.xls]

## Sheet: Sheet1
Acetic acid	Propionic acid	Isobutyric acid	Isovaleric acid	Valeric acid	LPS	TNF-a	IL-6	IL-1β	IL-10	IL-17A	MCP-1	TNF-a	IL-6	IL-1β	IL-10	IL-17A	MCP-1
503.234	63.375	13.979	9.446	5.71	0.479	9	10.2	12.4875	3.51	9.6	0.346	34.25	15.101	22.54	49.95	17.19	0.285
525.541	66.159	14.074	8.803	6.92	0.385	11.56	11.92	12.18	3.04	10.14	0.364	36.36	14.485	23.17	48.72	15.72	0.322
440.845	57.569	14.265	9.35	5.382	0.471	10.2	12.57	12.3775	2.97	8.26	0.408	41.92	14.928	21.03	49.51	14.19	0.355
541.726	68.225	13.416	8.575	4.804	0.466	9.77	13.44	9.222	2.85	7.14	0.412	42.56	14.755	20.22	46.11	13.24	0.354
513.893	67.296	14.122	10.71	5.868	0.411	9.56	15.88	9.178	3.44	10.98	0.351	44.38	15.822	22.17	45.89	18.52	0.425
889.611	105.682	17.96	12.893	13.216	0.412	9.09	13	8.33	2	7.64	0.351	32.97	12.53	18.57	53.38	14.15	0.291
838.777	101.284	16.41	12.258	13.036	0.344	7.1	13.52	7.85	2.12	6.2	0.406	31.7	15.41	17.63	48.49	13.87	0.291
856.562	102.003	17.877	12.445	13.554	0.375	6.35	10.56	4.51	4.5	6.15	0.354	31.97	11.52	19.71	55.89	10.43	0.35
725.171	87.665	15.487	10.727	11.768	0.413	8.3	12.15	5.02	3.51	7.12	0.351	34.35	13.21	17.25	56.21	9.52	0.395
693.113	83.775	14.721	10.45	11.268	0.365	9.95	14.1	8.91	4.14	8.01	0.418	36.45	13.11	19.65	47.51	15.04	0.354
