# Supplementary material for: Dietary α-Linolenic Acid-Rich Flaxseed Oil Ameliorates High-Fat Diet-Induced Atherosclerosis via Gut Microbiota-Inflammation-Artery Axis in ApoE−/− Mice
Source: Front Cardiovasc Med. 2022 Feb 28;9:830781. doi: 10.3389/fcvm.2022.830781 (PMC8918482; doi:10.3389/fcvm.2022.830781)
Supplement: Supplementary file 5 [file Data_Sheet_4.ZIP]

Archive with 2 entries (1 files):
- inflammatory cyrokin, LPS,TBA/
- inflammatory cyrokin, LPS,TBA/Source data.xls
