# Supplementary material for: Dietary α-Linolenic Acid-Rich Flaxseed Oil Ameliorates High-Fat Diet-Induced Atherosclerosis via Gut Microbiota-Inflammation-Artery Axis in ApoE−/− Mice
Source: Front Cardiovasc Med. 2022 Feb 28;9:830781. doi: 10.3389/fcvm.2022.830781 (PMC8918482; doi:10.3389/fcvm.2022.830781)
Supplement: Supplementary file 5 [file Data_Sheet_4.ZIP › inflammatory cyrokin, LPS,TBA/Source data.xls]

## Sheet: Inflammatory Cytokine
aortic TNF-α				plasma TNF-a
CON	MOD	MOD/FO		CON	MOD	MOD/FO
10.54	34.25	32.97		4.25	9	9.09
11.31	36.36	31.7		7.68	11.56	7.1
8.15	41.92	31.97		6.44	10.2	6.35
12.25	42.56	34.35		7.68	9.77	8.3
12.62	44.38	36.45		6.44	9.56	9.95
aortic IL-1β				plasma IL-1β
CON	MOD	MOD/FO		CON	MOD	MOD/FO
18.62	22.54	18.57		4.96	12.4875	8.33
15.32	23.17	17.63		4.17	12.18	7.85
13.45	21.03	19.71		6.41	12.3775	4.51
18.62	20.22	17.25		4.17	9.222	5.02
15.32	22.17	19.65		6.41	9.178	8.91
aortic IL-10				plasma IL-10
CON	MOD	MOD/FO		CON	MOD	MOD/FO
59.04	49.95	53.38		42.83	3.51	2
48.25	48.72	48.49		38.79	3.04	2.12
60.21	49.51	55.89		50.18	2.97	4.5
48.25	46.11	56.21		38.79	2.85	3.51
60.21	45.89	47.51		50.18	3.44	4.14
aortic IL-6				plasma IL-6
CON	MOD	MOD/FO		CON	MOD	MOD/FO
10.56	15.101	12.53		6.89	10.2	13
11.06	14.485	15.41		7.8	11.92	13.52
14.35	14.928	11.52		10.65	12.57	10.56
11.06	14.755	13.21		7.8	13.44	12.15
14.35	15.822	13.11		10.65	15.88	14.1
aortic IL-17A				plasma IL-17A
CON	MOD	MOD/FO		CON	MOD	MOD/FO
10.54	17.19	14.15		4.19	9.6	7.64
8.14	15.72	13.87		4.38	10.14	6.2
5.46	14.19	10.43		4.52	8.26	6.15
8.14	13.24	9.52		4.38	7.14	7.12
5.46	18.52	15.04		7.52	10.98	8.01
aortic MCP-1				plasma MCP-1
CON	MOD	MOD/FO		CON	MOD	MOD/FO
0.31	0.285	0.291		0.36	0.346	0.351
0.284	0.322	0.291		0.343	0.364	0.406
0.351	0.355	0.35		0.427	0.408	0.354
0.264	0.354	0.395		0.284	0.412	0.351
0.297	0.425	0.354		0.297	0.351	0.418

## Sheet: LPS
LPS
CON	MOD	MOD/FO
0.417	0.479	0.412
0.39	0.385	0.344
0.384	0.471	0.375
0.401	0.466	0.413
0.365	0.411	0.365

## Sheet: TBA
TBA
CON	MOD	MOD/FO
16.2	32.5	26.9
10.3	32.1	26.6
8.6	33	26.6
7.2	32.6	27

## Sheet: SCFAs
Acetic.acid
CON	MOD	MOD/FO
1198.72	503.234	889.611
1351.58	525.541	838.777
1103.01	440.845	856.562
1253.64	541.726	725.171
1182.72	513.893	693.113
Propionic.acid
CON	MOD	MOD/FO
112.393	63.375	105.682
112.653	66.159	101.284
137.17	57.569	102.003
109.801	68.225	87.665
104.398	67.296	83.775
Isobutyric.acid
CON	MOD	MOD/FO
13.651	13.979	17.96
14.264	14.074	16.41
11.351	14.265	17.877
14.825	13.416	15.487
10.621	14.122	14.721
Isovaleric.acid
CON	MOD	MOD/FO
8.951	9.446	12.893
8.625	8.803	12.258
10.134	9.35	12.445
12.654	8.575	10.727
7.216	10.71	10.45
Valeric.acid
CON	MOD	MOD/FO
15.877	5.71	13.216
14.564	6.92	13.036
13.907	5.382	13.554
16.293	4.804	11.768
15.624	5.868	11.268

## Sheet: BAs
	CON	MOD	MOD/FO
alloLCA	2.161	3.463	0.515
alloLCA	0	0.931	0.514
alloLCA	1.265	0.793	0.727
alloLCA	1.002	3.375	0.62
alloLCA	1.265	3.052	0.432
isoLCA	0.999	1.569	0.239
isoLCA	0.495	0.432	0
isoLCA	0.59	0.336	0.356
isoLCA	0.475	1.469	0.283
isoLCA	0.57	1.4	0
7-ketoLCA	0.622	1.63	0.721
7-ketoLCA	0.49	0.39	0
7-ketoLCA	0.781	1.41	0.764
7-ketoLCA	0.436	1.942	0
7-ketoLCA	0.337	2.739	0
β-UDCA	0	10.965	2.242
β-UDCA	0	10.65	2.66
β-UDCA	0	11.297	3.459
β-UDCA	0	3.204	2.022
β-UDCA	0	10.295	3.402
GCA	0.059	10.585	8.62
GCA	0.099	1.177	46.853
GCA	0.323	6.442	37.51
GCA	0.477	0.455	6.456
GCA	0.11	0.66	28.305
CDCA	52.048	16.089	10.785
CDCA	4.088	26.312	9.281
CDCA	29.558	57.481	8.747
CDCA	30.742	22.822	12.223
CDCA	35.754	37.219	7.157
LCA	15.586	18.934	36.572
LCA	0.514	15.673	30.964
LCA	6.063	15.375	36.675
LCA	3.882	18.114	46.297
LCA	6.329	9.415	56.935
HDCA	13.393	48.549	24.762
HDCA	1.157	12.031	12.159
HDCA	7.176	34.706	12.301
HDCA	0.859	69.27	27.939
HDCA	5.241	87.38	8.244
α-MCA	15.887	111.688	53.639
α-MCA	3.203	74.145	56.381
α-MCA	7.185	70.31	88.027
α-MCA	7.673	56.999	57.027
α-MCA	8.382	124.215	77.754
TCA	1.796	43.919	90.652
TCA	1.595	28.511	134.241
TCA	1.303	20.645	108.197
TCA	2.121	29.32	103.125
TCA	1.733	61.284	93.322
ACA	0.544	50.648	49.256
ACA	8.165	11.633	137.521
ACA	0.288	49.635	141.142
ACA	4.243	17.733	54.189
ACA	0.876	74.472	149.089
