# Supplementary material for: Dietary α-Linolenic Acid-Rich Flaxseed Oil Ameliorates High-Fat Diet-Induced Atherosclerosis via Gut Microbiota-Inflammation-Artery Axis in ApoE−/− Mice
Source: Front Cardiovasc Med. 2022 Feb 28;9:830781. doi: 10.3389/fcvm.2022.830781 (PMC8918482; doi:10.3389/fcvm.2022.830781)
Supplement: Supplementary file 6 [file Data_Sheet_5.ZIP]

Archive with 27 entries (23 files):
- macrophages/
- macrophages/FLOW/
- macrophages/FLOW/control.fcs
- macrophages/FLOW/f480 CD11b.csv
- macrophages/FLOW/flow-f480 CD11b.tif
- macrophages/FLOW/macrophages.pzf
- macrophages/FLOW/MOD-FO.fcs
- macrophages/FLOW/MOD.fcs
- macrophages/FLOW/Unpaired t test of f480 CD11b-1.csv
- macrophages/FLOW/Unpaired t test of f480 CD11b.csv
- macrophages/immunofluorescence/
- macrophages/immunofluorescence/immunofluorescence.csv
- macrophages/immunofluorescence/immunofluorescence.tif
- macrophages/immunofluorescence/macrophages.pzf
- macrophages/immunofluorescence/original figure/
- macrophages/immunofluorescence/original figure/CON 1.tif
- macrophages/immunofluorescence/original figure/CON 2.tif
- macrophages/immunofluorescence/original figure/CON 3.tif
- macrophages/immunofluorescence/original figure/FO1.tif
- macrophages/immunofluorescence/original figure/FO2.tif
- macrophages/immunofluorescence/original figure/FO3.tif
- macrophages/immunofluorescence/original figure/MOD 1.tif
- macrophages/immunofluorescence/original figure/MOD2.tif
- macrophages/immunofluorescence/original figure/MOD3.tif
- macrophages/immunofluorescence/Results.xls
- macrophages/immunofluorescence/Unpaired t test of immunofluorescence-1.csv
- macrophages/immunofluorescence/Unpaired t test of immunofluorescence.csv
