# Supplementary material for: Dietary α-Linolenic Acid-Rich Flaxseed Oil Ameliorates High-Fat Diet-Induced Atherosclerosis via Gut Microbiota-Inflammation-Artery Axis in ApoE−/− Mice
Source: Front Cardiovasc Med. 2022 Feb 28;9:830781. doi: 10.3389/fcvm.2022.830781 (PMC8918482; doi:10.3389/fcvm.2022.830781)
Supplement: Supplementary file 6 [file Data_Sheet_5.ZIP › macrophages/FLOW/f480 CD11b.csv]

CON	MOD	MOD/FO
23.64	62.99	42.41
25.61	56.21	40.35
21.42	60.21	44.62
