# Supplementary material for: Dietary α-Linolenic Acid-Rich Flaxseed Oil Ameliorates High-Fat Diet-Induced Atherosclerosis via Gut Microbiota-Inflammation-Artery Axis in ApoE−/− Mice
Source: Front Cardiovasc Med. 2022 Feb 28;9:830781. doi: 10.3389/fcvm.2022.830781 (PMC8918482; doi:10.3389/fcvm.2022.830781)
Supplement: Supplementary file 6 [file Data_Sheet_5.ZIP › macrophages/FLOW/Unpaired t test of f480 CD11b-1.csv]

Table Analyzed	f480 CD11b
Column C	MOD/FO
vs.	vs.
Column B	MOD
Unpaired t test
P value	0.0017
P value summary	**
Significantly different (P < 0.05)?	Yes
One- or two-tailed P value?	Two-tailed
t	df	t=7.469	df=4
How big is the difference?
Mean of column B	59.80
Mean of column C	42.46
Difference between means (C - B) ± SEM	-17.34 ± 2.322
95% confidence interval	-23.79 to -10.90
R squared (eta squared)	0.9331
F test to compare variances
F	DFn	Dfd	2.547	2	2
P value	0.5638
P value summary	ns
Significantly different (P < 0.05)?	No
Data analyzed
Sample size	column B	3
Sample size	column C	3
