# Supplementary material for: Dietary α-Linolenic Acid-Rich Flaxseed Oil Ameliorates High-Fat Diet-Induced Atherosclerosis via Gut Microbiota-Inflammation-Artery Axis in ApoE−/− Mice
Source: Front Cardiovasc Med. 2022 Feb 28;9:830781. doi: 10.3389/fcvm.2022.830781 (PMC8918482; doi:10.3389/fcvm.2022.830781)
Supplement: Supplementary file 6 [file Data_Sheet_5.ZIP › macrophages/FLOW/Unpaired t test of f480 CD11b.csv]

Table Analyzed	f480 CD11b
Column B	MOD
vs.	vs.
Column A	CON
Unpaired t test
P value	<0.0001
P value summary	****
Significantly different (P < 0.05)?	Yes
One- or two-tailed P value?	Two-tailed
t	df	t=15.69	df=4
How big is the difference?
Mean of column A	23.56
Mean of column B	59.80
Difference between means (B - A) ± SEM	36.25 ± 2.310
95% confidence interval	29.83 to 42.66
R squared (eta squared)	0.9840
F test to compare variances
F	DFn	Dfd	2.643	2	2
P value	0.5489
P value summary	ns
Significantly different (P < 0.05)?	No
Data analyzed
Sample size	column A	3
Sample size	column B	3
