# Supplementary material for: Dietary α-Linolenic Acid-Rich Flaxseed Oil Ameliorates High-Fat Diet-Induced Atherosclerosis via Gut Microbiota-Inflammation-Artery Axis in ApoE−/− Mice
Source: Front Cardiovasc Med. 2022 Feb 28;9:830781. doi: 10.3389/fcvm.2022.830781 (PMC8918482; doi:10.3389/fcvm.2022.830781)
Supplement: Supplementary file 6 [file Data_Sheet_5.ZIP › macrophages/immunofluorescence/immunofluorescence.csv]

CON	MOD	MOD/FO
0.13	0.435	0.321
0.0321	0.35	0.254
0.124	0.389	0.188
0.066	0.218	0.17
0.049	0.362	0.284
