# Supplementary material for: Dietary α-Linolenic Acid-Rich Flaxseed Oil Ameliorates High-Fat Diet-Induced Atherosclerosis via Gut Microbiota-Inflammation-Artery Axis in ApoE−/− Mice
Source: Front Cardiovasc Med. 2022 Feb 28;9:830781. doi: 10.3389/fcvm.2022.830781 (PMC8918482; doi:10.3389/fcvm.2022.830781)
Supplement: Supplementary file 6 [file Data_Sheet_5.ZIP › macrophages/immunofluorescence/Results.xls]

	Area	Mean	Min	Max	IntDen	%Area	RawIntDen
1	0.619	7.670	0	244	4.747	1.040	1708779
2	0.619	7.670	0	244	4.747	1.368	1708779
3	0.619	7.670	0	244	4.747	1.612	1708779
4	0.619	22.922	0	255	14.185	4.782	5106692
5	0.619	22.922	0	255	14.185	7.392	5106692
6	0.619	22.922	0	255	14.185	5.767	5106692
7	0.619	11.075	0	255	6.854	1.801	2467289
8	0.619	11.075	0	255	6.854	2.606	2467289
9	0.619	11.075	0	255	6.854	2.103	2467289
