# Supplementary material for: Dietary α-Linolenic Acid-Rich Flaxseed Oil Ameliorates High-Fat Diet-Induced Atherosclerosis via Gut Microbiota-Inflammation-Artery Axis in ApoE−/− Mice
Source: Front Cardiovasc Med. 2022 Feb 28;9:830781. doi: 10.3389/fcvm.2022.830781 (PMC8918482; doi:10.3389/fcvm.2022.830781)
Supplement: Supplementary file 6 [file Data_Sheet_5.ZIP › macrophages/immunofluorescence/Unpaired t test of immunofluorescence-1.csv]

Table Analyzed	immunofluorescence
Column C	MOD/FO
vs.	vs.
Column B	MOD
Unpaired t test
P value	0.0483
P value summary	*
Significantly different (P < 0.05)?	Yes
One- or two-tailed P value?	Two-tailed
t	df	t=2.328	df=8
How big is the difference?
Mean of column B	0.3508
Mean of column C	0.2434
Difference between means (C - B) ± SEM	-0.1074 ± 0.04612
95% confidence interval	-0.2138 to -0.001036
R squared (eta squared)	0.4040
F test to compare variances
F	DFn	Dfd	1.620	4	4
P value	0.6516
P value summary	ns
Significantly different (P < 0.05)?	No
Data analyzed
Sample size	column B	5
Sample size	column C	5
