# Supplementary material for: Dietary α-Linolenic Acid-Rich Flaxseed Oil Ameliorates High-Fat Diet-Induced Atherosclerosis via Gut Microbiota-Inflammation-Artery Axis in ApoE−/− Mice
Source: Front Cardiovasc Med. 2022 Feb 28;9:830781. doi: 10.3389/fcvm.2022.830781 (PMC8918482; doi:10.3389/fcvm.2022.830781)
Supplement: Supplementary file 8 [file Data_Sheet_7.ZIP]

Archive with 22 entries (19 files):
- macrophages/
- macrophages/FLOW/
- macrophages/FLOW/AB+FO.fcs
- macrophages/FLOW/AB+MOD.fcs
- macrophages/FLOW/AB-F480.csv
- macrophages/FLOW/AB-F480.tif
- macrophages/FLOW/AB-graphpad.pzf
- macrophages/FLOW/Unpaired t test of AB-F480.csv
- macrophages/immunofluorescence/
- macrophages/immunofluorescence/F480.csv
- macrophages/immunofluorescence/F480.tif
- macrophages/immunofluorescence/FLOW-graphpad.pzfx
- macrophages/immunofluorescence/FO1.tif
- macrophages/immunofluorescence/FO2.tif
- macrophages/immunofluorescence/FO3.tif
- macrophages/immunofluorescence/MOD1.tif
- macrophages/immunofluorescence/MOD2.tif
- macrophages/immunofluorescence/MOD3.tif
- macrophages/immunofluorescence/Unpaired t test of F480-1.csv
- macrophages/immunofluorescence/Unpaired t test of F480-2.csv
- macrophages/immunofluorescence/Unpaired t test of F480-3.csv
- macrophages/immunofluorescence/Unpaired t test of F480.csv
