# Supplementary material for: Dietary α-Linolenic Acid-Rich Flaxseed Oil Ameliorates High-Fat Diet-Induced Atherosclerosis via Gut Microbiota-Inflammation-Artery Axis in ApoE−/− Mice
Source: Front Cardiovasc Med. 2022 Feb 28;9:830781. doi: 10.3389/fcvm.2022.830781 (PMC8918482; doi:10.3389/fcvm.2022.830781)
Supplement: Supplementary file 8 [file Data_Sheet_7.ZIP › macrophages/FLOW/Unpaired t test of AB-F480.csv]

Table Analyzed	AB-F480
Column B	AB/FO
vs.	vs.
Column A	AB/MOD
Unpaired t test
P value	0.0314
P value summary	*
Significantly different (P < 0.05)?	Yes
One- or two-tailed P value?	Two-tailed
t	df	t=3.250	df=4
How big is the difference?
Mean of column A	10.48
Mean of column B	7.410
Difference between means (B - A) ± SEM	-3.070 ± 0.9447
95% confidence interval	-5.693 to -0.4470
R squared (eta squared)	0.7253
F test to compare variances
F	DFn	Dfd	1.139	2	2
P value	0.9349
P value summary	ns
Significantly different (P < 0.05)?	No
Data analyzed
Sample size	column A	3
Sample size	column B	3
