# Supplementary material for: Dietary α-Linolenic Acid-Rich Flaxseed Oil Ameliorates High-Fat Diet-Induced Atherosclerosis via Gut Microbiota-Inflammation-Artery Axis in ApoE−/− Mice
Source: Front Cardiovasc Med. 2022 Feb 28;9:830781. doi: 10.3389/fcvm.2022.830781 (PMC8918482; doi:10.3389/fcvm.2022.830781)
Supplement: Supplementary file 8 [file Data_Sheet_7.ZIP › macrophages/immunofluorescence/F480.csv]

MOD	AB/MOD	MOD/FO	AB/FO
4.782	7.921	1.801	3.015
7.392	8.412	2.606	3.842
5.767	6.845	2.103	4.051
