# Supplementary material for: Dietary α-Linolenic Acid-Rich Flaxseed Oil Ameliorates High-Fat Diet-Induced Atherosclerosis via Gut Microbiota-Inflammation-Artery Axis in ApoE−/− Mice
Source: Front Cardiovasc Med. 2022 Feb 28;9:830781. doi: 10.3389/fcvm.2022.830781 (PMC8918482; doi:10.3389/fcvm.2022.830781)
Supplement: Supplementary file 8 [file Data_Sheet_7.ZIP › macrophages/immunofluorescence/Unpaired t test of F480-1.csv]

Table Analyzed	F480
Column B	AB/MOD
vs.	vs.
Column A	MOD
Unpaired t test
P value	0.1215
P value summary	ns
Significantly different (P < 0.05)?	No
One- or two-tailed P value?	Two-tailed
t	df	t=1.960	df=4
How big is the difference?
Mean of column A	5.980
Mean of column B	7.726
Difference between means (B - A) ± SEM	1.746 ± 0.8906
95% confidence interval	-0.7271 to 4.218
R squared (eta squared)	0.4899
F test to compare variances
F	DFn	Dfd	2.704	2	2
P value	0.5399
P value summary	ns
Significantly different (P < 0.05)?	No
Data analyzed
Sample size	column A	3
Sample size	column B	3
