# Supplementary material for: Dietary α-Linolenic Acid-Rich Flaxseed Oil Ameliorates High-Fat Diet-Induced Atherosclerosis via Gut Microbiota-Inflammation-Artery Axis in ApoE−/− Mice
Source: Front Cardiovasc Med. 2022 Feb 28;9:830781. doi: 10.3389/fcvm.2022.830781 (PMC8918482; doi:10.3389/fcvm.2022.830781)
Supplement: Supplementary file 8 [file Data_Sheet_7.ZIP › macrophages/immunofluorescence/Unpaired t test of F480-2.csv]

Table Analyzed	F480
Column D	AB/FO
vs.	vs.
Column C	MOD/FO
Unpaired t test
P value	0.0204
P value summary	*
Significantly different (P < 0.05)?	Yes
One- or two-tailed P value?	Two-tailed
t	df	t=3.722	df=4
How big is the difference?
Mean of column C	2.170
Mean of column D	3.636
Difference between means (D - C) ± SEM	1.466 ± 0.3939
95% confidence interval	0.3723 to 2.560
R squared (eta squared)	0.7759
F test to compare variances
F	DFn	Dfd	1.815	2	2
P value	0.7105
P value summary	ns
Significantly different (P < 0.05)?	No
Data analyzed
Sample size	column C	3
Sample size	column D	3
