# Supplementary material for: Dietary α-Linolenic Acid-Rich Flaxseed Oil Ameliorates High-Fat Diet-Induced Atherosclerosis via Gut Microbiota-Inflammation-Artery Axis in ApoE−/− Mice
Source: Front Cardiovasc Med. 2022 Feb 28;9:830781. doi: 10.3389/fcvm.2022.830781 (PMC8918482; doi:10.3389/fcvm.2022.830781)
Supplement: Supplementary file 8 [file Data_Sheet_7.ZIP › macrophages/immunofluorescence/Unpaired t test of F480-3.csv]

Table Analyzed	F480
Column D	AB/FO
vs.	vs.
Column B	AB/MOD
Unpaired t test
P value	0.0019
P value summary	**
Significantly different (P < 0.05)?	Yes
One- or two-tailed P value?	Two-tailed
t	df	t=7.297	df=4
How big is the difference?
Mean of column B	7.726
Mean of column D	3.636
Difference between means (D - B) ± SEM	-4.090 ± 0.5605
95% confidence interval	-5.646 to -2.534
R squared (eta squared)	0.9301
F test to compare variances
F	DFn	Dfd	2.140	2	2
P value	0.6369
P value summary	ns
Significantly different (P < 0.05)?	No
Data analyzed
Sample size	column B	3
Sample size	column D	3
