# Supplementary material for: Dietary α-Linolenic Acid-Rich Flaxseed Oil Ameliorates High-Fat Diet-Induced Atherosclerosis via Gut Microbiota-Inflammation-Artery Axis in ApoE−/− Mice
Source: Front Cardiovasc Med. 2022 Feb 28;9:830781. doi: 10.3389/fcvm.2022.830781 (PMC8918482; doi:10.3389/fcvm.2022.830781)
Supplement: Supplementary file 9 [file Data_Sheet_8.ZIP]

Archive with 29 entries (24 files):
- pathological staining/
- pathological staining/antibiotic-original figure/
- pathological staining/antibiotic-original figure/AB+FO En face oil red O.JPG
- pathological staining/antibiotic-original figure/AB+FO HE.tif
- pathological staining/antibiotic-original figure/AB+FO Masson.tif
- pathological staining/antibiotic-original figure/AB+FO oil red O.tif
- pathological staining/antibiotic-original figure/AB+MOD En face oil red O.JPG
- pathological staining/antibiotic-original figure/AB+MOD-HE.tif
- pathological staining/antibiotic-original figure/AB+MOD-Masson.tif
- pathological staining/antibiotic-original figure/AB+MOD-oil red O.tif
- pathological staining/en face oil red O/
- pathological staining/en face oil red O/AB-En face oil red O.csv
- pathological staining/en face oil red O/AB-En face oil red O.tif
- pathological staining/en face oil red O/Unpaired t test of AB-En face oil red O-1.csv
- pathological staining/en face oil red O/Unpaired t test of AB-En face oil red O-2.csv
- pathological staining/en face oil red O/Unpaired t test of AB-En face oil red O.csv
- pathological staining/graphpad data.pzfx
- pathological staining/Masson/
- pathological staining/Masson/AB-Masson.csv
- pathological staining/Masson/AB-Masson.tif
- pathological staining/Masson/Unpaired t test of AB-Masson-1.csv
- pathological staining/Masson/Unpaired t test of AB-Masson-2.csv
- pathological staining/Masson/Unpaired t test of AB-Masson.csv
- pathological staining/oil red O/
- pathological staining/oil red O/AB- oil red O.csv
- pathological staining/oil red O/AB- oil red O.tif
- pathological staining/oil red O/Unpaired t test of AB- oil red O-1.csv
- pathological staining/oil red O/Unpaired t test of AB- oil red O-2.csv
- pathological staining/oil red O/Unpaired t test of AB- oil red O.csv
