# Supplementary material for: Dietary α-Linolenic Acid-Rich Flaxseed Oil Ameliorates High-Fat Diet-Induced Atherosclerosis via Gut Microbiota-Inflammation-Artery Axis in ApoE−/− Mice
Source: Front Cardiovasc Med. 2022 Feb 28;9:830781. doi: 10.3389/fcvm.2022.830781 (PMC8918482; doi:10.3389/fcvm.2022.830781)
Supplement: Supplementary file 9 [file Data_Sheet_8.ZIP › pathological staining/en face oil red O/AB-En face oil red O.csv]

MOD	AB/MOD	MOD/FO	AB/FO
19.143	20.225	18.787	18.324
23.75	22.49	13.095	14.96
22.894	19.297	14.332	15.092
