# Supplementary material for: Dietary α-Linolenic Acid-Rich Flaxseed Oil Ameliorates High-Fat Diet-Induced Atherosclerosis via Gut Microbiota-Inflammation-Artery Axis in ApoE−/− Mice
Source: Front Cardiovasc Med. 2022 Feb 28;9:830781. doi: 10.3389/fcvm.2022.830781 (PMC8918482; doi:10.3389/fcvm.2022.830781)
Supplement: Supplementary file 9 [file Data_Sheet_8.ZIP › pathological staining/en face oil red O/Unpaired t test of AB-En face oil red O-1.csv]

Table Analyzed	AB-En face oil red O
Column B	AB/MOD
vs.	vs.
Column A	MOD
Unpaired t test
P value	0.5010
P value summary	ns
Significantly different (P < 0.05)?	No
One- or two-tailed P value?	Two-tailed
t	df	t=0.7388	df=4
How big is the difference?
Mean of column A	21.93
Mean of column B	20.67
Difference between means (B - A) ± SEM	-1.258 ± 1.703
95% confidence interval	-5.987 to 3.470
R squared (eta squared)	0.1201
F test to compare variances
F	DFn	Dfd	2.226	2	2
P value	0.6200
P value summary	ns
Significantly different (P < 0.05)?	No
Data analyzed
Sample size	column A	3
Sample size	column B	3
