# Supplementary material for: Dietary α-Linolenic Acid-Rich Flaxseed Oil Ameliorates High-Fat Diet-Induced Atherosclerosis via Gut Microbiota-Inflammation-Artery Axis in ApoE−/− Mice
Source: Front Cardiovasc Med. 2022 Feb 28;9:830781. doi: 10.3389/fcvm.2022.830781 (PMC8918482; doi:10.3389/fcvm.2022.830781)
Supplement: Supplementary file 9 [file Data_Sheet_8.ZIP › pathological staining/en face oil red O/Unpaired t test of AB-En face oil red O-2.csv]

Table Analyzed	AB-En face oil red O
Column D	AB/FO
vs.	vs.
Column C	MOD/FO
Unpaired t test
P value	0.7428
P value summary	ns
Significantly different (P < 0.05)?	No
One- or two-tailed P value?	Two-tailed
t	df	t=0.3518	df=4
How big is the difference?
Mean of column C	15.40
Mean of column D	16.13
Difference between means (D - C) ± SEM	0.7207 ± 2.049
95% confidence interval	-4.968 to 6.409
R squared (eta squared)	0.03000
F test to compare variances
F	DFn	Dfd	2.469	2	2
P value	0.5765
P value summary	ns
Significantly different (P < 0.05)?	No
Data analyzed
Sample size	column C	3
Sample size	column D	3
