# Supplementary material for: Dietary α-Linolenic Acid-Rich Flaxseed Oil Ameliorates High-Fat Diet-Induced Atherosclerosis via Gut Microbiota-Inflammation-Artery Axis in ApoE−/− Mice
Source: Front Cardiovasc Med. 2022 Feb 28;9:830781. doi: 10.3389/fcvm.2022.830781 (PMC8918482; doi:10.3389/fcvm.2022.830781)
Supplement: Supplementary file 9 [file Data_Sheet_8.ZIP › pathological staining/en face oil red O/Unpaired t test of AB-En face oil red O.csv]

Table Analyzed	AB-En face oil red O
Column C	MOD/FO
vs.	vs.
Column A	MOD
Unpaired t test
P value	0.0432
P value summary	*
Significantly different (P < 0.05)?	Yes
One- or two-tailed P value?	Two-tailed
t	df	t=2.921	df=4
How big is the difference?
Mean of column A	21.93
Mean of column C	15.40
Difference between means (C - A) ± SEM	-6.524 ± 2.234
95% confidence interval	-12.73 to -0.3228
R squared (eta squared)	0.6808
F test to compare variances
F	DFn	Dfd	1.493	2	2
P value	0.8024
P value summary	ns
Significantly different (P < 0.05)?	No
Data analyzed
Sample size	column A	3
Sample size	column C	3
