# Supplementary material for: Dietary α-Linolenic Acid-Rich Flaxseed Oil Ameliorates High-Fat Diet-Induced Atherosclerosis via Gut Microbiota-Inflammation-Artery Axis in ApoE−/− Mice
Source: Front Cardiovasc Med. 2022 Feb 28;9:830781. doi: 10.3389/fcvm.2022.830781 (PMC8918482; doi:10.3389/fcvm.2022.830781)
Supplement: Supplementary file 9 [file Data_Sheet_8.ZIP › pathological staining/Masson/AB-Masson.csv]

MOD	AB/MOD	MOD/FO	AB/FO
20.553	16.994	14.867	20.52
24.082	17.477	21.792	19.007
17.06	14.435	16.046	18.563
