# Supplementary material for: Dietary α-Linolenic Acid-Rich Flaxseed Oil Ameliorates High-Fat Diet-Induced Atherosclerosis via Gut Microbiota-Inflammation-Artery Axis in ApoE−/− Mice
Source: Front Cardiovasc Med. 2022 Feb 28;9:830781. doi: 10.3389/fcvm.2022.830781 (PMC8918482; doi:10.3389/fcvm.2022.830781)
Supplement: Supplementary file 9 [file Data_Sheet_8.ZIP › pathological staining/Masson/Unpaired t test of AB-Masson-2.csv]

Table Analyzed	AB-Masson
Column D	AB/FO
vs.	vs.
Column B	AB/MOD
Unpaired t test
P value	0.0515
P value summary	ns
Significantly different (P < 0.05)?	No
One- or two-tailed P value?	Two-tailed
t	df	t=2.747	df=4
How big is the difference?
Mean of column B	16.30
Mean of column D	19.36
Difference between means (D - B) ± SEM	3.061 ± 1.114
95% confidence interval	-0.03258 to 6.155
R squared (eta squared)	0.6536
F test to compare variances
F	DFn	Dfd	2.539	2	2
P value	0.5652
P value summary	ns
Significantly different (P < 0.05)?	No
Data analyzed
Sample size	column B	3
Sample size	column D	3
