# Supplementary material for: Dietary α-Linolenic Acid-Rich Flaxseed Oil Ameliorates High-Fat Diet-Induced Atherosclerosis via Gut Microbiota-Inflammation-Artery Axis in ApoE−/− Mice
Source: Front Cardiovasc Med. 2022 Feb 28;9:830781. doi: 10.3389/fcvm.2022.830781 (PMC8918482; doi:10.3389/fcvm.2022.830781)
Supplement: Supplementary file 9 [file Data_Sheet_8.ZIP › pathological staining/oil red O/AB- oil red O.csv]

MOD	AB/MOD	MOD/FO	AB/FO
27.304	19.356	10.729	15.199
20.378	21.738	12.803	16.158
27.848	24.105	12.4	18.278
