# Supplementary material for: Dietary α-Linolenic Acid-Rich Flaxseed Oil Ameliorates High-Fat Diet-Induced Atherosclerosis via Gut Microbiota-Inflammation-Artery Axis in ApoE−/− Mice
Source: Front Cardiovasc Med. 2022 Feb 28;9:830781. doi: 10.3389/fcvm.2022.830781 (PMC8918482; doi:10.3389/fcvm.2022.830781)
Supplement: Supplementary file 9 [file Data_Sheet_8.ZIP › pathological staining/oil red O/Unpaired t test of AB- oil red O-2.csv]

Table Analyzed	AB- oil red O
Column D	AB/FO
vs.	vs.
Column B	AB/MOD
Unpaired t test
P value	0.0344
P value summary	*
Significantly different (P < 0.05)?	Yes
One- or two-tailed P value?	Two-tailed
t	df	t=3.153	df=4
How big is the difference?
Mean of column B	21.73
Mean of column D	16.55
Difference between means (D - B) ± SEM	-5.188 ± 1.645
95% confidence interval	-9.756 to -0.6200
R squared (eta squared)	0.7131
F test to compare variances
F	DFn	Dfd	2.271	2	2
P value	0.6114
P value summary	ns
Significantly different (P < 0.05)?	No
Data analyzed
Sample size	column B	3
Sample size	column D	3
