# Supplementary material for: Dietary α-Linolenic Acid-Rich Flaxseed Oil Ameliorates High-Fat Diet-Induced Atherosclerosis via Gut Microbiota-Inflammation-Artery Axis in ApoE−/− Mice
Source: Front Cardiovasc Med. 2022 Feb 28;9:830781. doi: 10.3389/fcvm.2022.830781 (PMC8918482; doi:10.3389/fcvm.2022.830781)
Supplement: Supplementary file 9 [file Data_Sheet_8.ZIP › pathological staining/oil red O/Unpaired t test of AB- oil red O.csv]

Table Analyzed	AB- oil red O
Column B	AB/MOD
vs.	vs.
Column A	MOD
Unpaired t test
P value	0.2814
P value summary	ns
Significantly different (P < 0.05)?	No
One- or two-tailed P value?	Two-tailed
t	df	t=1.244	df=4
How big is the difference?
Mean of column A	25.18
Mean of column B	21.73
Difference between means (B - A) ± SEM	-3.444 ± 2.768
95% confidence interval	-11.13 to 4.241
R squared (eta squared)	0.2790
F test to compare variances
F	DFn	Dfd	3.076	2	2
P value	0.4907
P value summary	ns
Significantly different (P < 0.05)?	No
Data analyzed
Sample size	column A	3
Sample size	column B	3
